# Supplementary material for: Vervet monkey (Chlorocebus pygerythrus) behavior in a multi-destination route: Evidence for planning ahead when heuristics fail
Source: PLoS One. 2018 May 29;13(5):e0198076. doi: 10.1371/journal.pone.0198076 (PMC5973620; doi:10.1371/journal.pone.0198076)
Supplement: S1 Table — (XLSX) [file pone.0198076.s001.xlsx]

## Sheet: Sheet1
Complete Trials (No Revisits)									All Solitary Trials (Including Revisits)
Date	Time	Trial	ID	Order	Distance	Heuristic	Experience (full trials)		Trial	ID	Distance	Experience	Order	Starting Platform	Similarity Index*	Heuristic			*when starting at the same platform
2015-08-10	2011-10-01 17:30:00	1	MA	234561	21.88	NN/ISS	1		1	MA	21.88	1	234561	2		ISS
2015-08-10	2011-10-01 17:52:00	4	LM	134562	21.49	NN	1		4	LM	21.49	1	134562	1		NNR
2015-08-11	2011-10-01 06:54:00	7	MA	543216	21.88	NN/ISS	2		7	MA	21.88	2	543216	5		NNR/ISS
2015-08-11	2011-10-01 07:10:00	9	VP	123456	16.94	SH	1		9	VP	16.94	1	123456	1		SH
2015-08-11	2011-10-01 07:19:00	11	PT	543216	21.88	NN/ISS	1		11	PT	21.88	1	543216	5		NNR/ISS
2015-08-11	2011-10-01 07:23:00	12	PT	543126	21.49		2		12	PT	21.49	2	543126	5
2015-08-11	2011-10-01 17:47:00	13	LP	134256	24.67		1		13	LP	24.67	1	134256	1
2015-08-11	2011-10-01 17:54:00	14	MA	435612	24.77		3		14	MA	24.77	3	435612	4
2015-08-11	2011-10-01 17:56:00	15	MA	456321	19.92	CH/SH	4		15	MA	19.92	4	456321	4	0.166667	SH/CH
2015-08-11	2011-10-01 17:58:00	16	MA	134562	21.49	NN	5		16	MA	21.49	5	134562	1		NNR
2015-08-12	2011-10-01 18:04:00	17	MA	134562	21.49	NN	6		17	MA	21.49	6	134562	1	1	NNR
2015-08-12	2011-10-01 06:43:00	20	PY	134562	21.49	NN	1		20	PY	21.49	1	134562	1		NNR
2015-08-12	2011-10-01 06:55:00	21	VP	541326	23.82		2		21	VP	23.82	2	541326	5
2015-08-12	2011-10-01 06:57:00	22	VP	564321	17.49	SH	3		22	VP	17.49	3	564321	5	0.166667	SH
2015-08-12	2011-10-01 07:03:00	24	VP	123465	17.49		4		23	VP	22.06	4	2345641	2
2015-08-12	2011-10-01 07:08:00	25	VP	123465	17.49		5		24	VP	17.49	5	123465	1	1
2015-08-12	2011-10-01 07:15:00	26	VP	123465	17.49		6		25	VP	17.49	6	123465	1	1
2015-08-12	2011-10-01 07:18:00	27	PY	564321	17.49	SH	2		26	VP	17.49	7	123465	1	1
2015-08-12	2011-10-01 07:32:00	29	PY	543216	21.88	NN/ISS	3		27	PY	17.49	2	564321	5		SH
2015-08-12	2011-10-01 07:37:00	30	PY	543216	21.88	NN/ISS	4		29	PY	21.88	3	543216	5	0.166667	NNR/ISS
2015-08-12	2011-10-01 07:39:00	31	PY	234561	21.88	NN/ISS	5		30	PY	21.88	4	543216	5	1	NNR/ISS
2015-08-12	2011-10-01 08:18:00	33	PY	543126	21.49		6		31	PY	21.88	5	234561	2		NNR/ISS
2015-08-12	2011-10-01 17:32:00	36	DG	256431	22.98		1		33	PY	21.49	6	543126	5	0.5
2015-08-12	2011-10-01 17:56:00	37	JK	123465	17.49		1		36	DG	22.98	1	256431	2
2015-08-12	2011-10-01 18:00:00	38	JK	543216	21.88	NN/ISS	2		37	JK	17.49	1	123465	1
2015-08-12	2011-10-01 18:07:00	39	JK	465123	23.25		3		38	JK	21.88	2	543216	5		NNR/ISS
2015-08-12	2011-10-01 18:08:00	40	JK	432156	21.59	NN	4		39	JK	23.25	3	465123	4
2015-08-12	2011-10-01 18:33:00	42	LP	134562	21.49	NN	2		40	JK	21.59	4	432156	4		NNR
2015-08-13	2011-10-01 06:52:00	44	DG	543216	21.88	NN/ISS	2		42	LP	21.49	2	134562	1	0.5	NNR
2015-08-13	2011-10-01 06:57:00	46	PY	432156	21.59	NN	7		44	DG	21.88	2	543216	5		NNR/ISS
2015-08-13	2011-10-01 06:58:00	47	PY	123456	16.94	SH	8		45	DG	24.94	3	5432156	5	0.571429
2015-08-13	2011-10-01 07:05:00	48	PY	543216	21.88	NN/ISS	9		46	PY	21.59	7	432156	4		NNR
2015-08-13	2011-10-01 07:13:00	49	DG	123456	16.94	SH	3		47	PY	16.94	8	123456	1	0.166667	SH
2015-08-13	2011-10-01 07:18:00	50	DG	543216	21.88	NN/ISS	4		48	PY	21.88	9	543216	5	0.5	NNR/ISS
2015-08-13	2011-10-01 07:20:00	51	DG	543216	21.88	NN/ISS	5		49	DG	16.94	4	123456	1		SH
2015-08-13	2011-10-01 07:21:00	52	DG	564321	17.49	SH	6		50	DG	21.88	5	543216	5	0.833333	NNR/ISS
2015-08-13	2011-10-01 17:20:00	53	JK	234651	21.49		5		51	DG	21.88	6	543216	5	1	NNR/ISS
2015-08-13	2011-10-01 17:30:00	55	PY	234561	21.88	NN/ISS	10		52	DG	17.49	7	564321	5	0.166667	SH
2015-08-13	2011-10-01 18:12:00	56	TG	432156	21.59	NN	1		53	JK	21.49	5	234651	2
2015-08-13	2011-10-01 18:16:00	57	TG	543216	21.88	NN/ISS	2		55	PY	21.88	10	234561	2	1	NNR/ISS
2015-08-13	2011-10-01 18:25:00	58	PY	543216	21.88	NN/ISS	11		56	TG	21.59	1	432156	4		NNR
2015-08-13	2011-10-01 18:30:00	59	TG	432156	21.59	NN	3		57	TG	21.88	2	543216	5		NNR/ISS
2015-08-14	2011-10-01 18:40:00	60	VP	143265	22.81		7		58	PY	21.88	11	543216	5	1	NNR/ISS
2015-08-14	2011-10-01 06:59:00	61	JK	564321	17.49	SH	6		59	TG	21.59	3	432156	4	1	NNR
2015-08-14	2011-10-01 07:06:00	62	JK	564321	17.49	SH	7		60	VP	22.81	8	143265	1	0.5
2015-08-14	2011-10-01 07:08:00	63	JK	543216	21.88	NN/ISS	8		61	JK	17.49	6	564321	5	0.166667	SH
2015-08-14	2011-10-01 07:12:00	64	JK	543216	21.88	NN/ISS	9		62	JK	17.49	7	564321	5	1	SH
2015-08-14	2011-10-01 07:14:00	65	JK	543216	21.88	NN/ISS	10		63	JK	21.88	8	543216	5	0.166667	NNR/ISS
2015-08-14	2011-10-01 07:15:00	66	JK	543216	21.88	NN/ISS	11		64	JK	21.88	9	543216	5	1	NNR/ISS
2015-08-14	2011-10-01 07:17:00	67	JK	564321	17.49	SH	12		65	JK	21.88	10	543216	5	1	NNR/ISS
2015-08-14	2011-10-01 07:18:00	68	JK	564321	17.49	SH	13		66	JK	21.88	11	543216	5	1	NNR/ISS
2015-08-14	2011-10-01 07:20:00	69	JK	564321	17.49	SH	14		67	JK	17.49	12	564321	5	0.166667	SH
2015-08-14	2011-10-01 07:30:00	70	JK	543216	21.88	NN/ISS	15		68	JK	17.49	13	564321	5	1	SH
2015-08-14	2011-10-01 07:32:00	71	JK	543126	21.49		16		69	JK	17.49	14	564321	5	1	SH
2015-08-14	2011-10-01 08:04:00	72	PY	654321	16.94	SH	12		70	JK	21.88	15	543216	5	0.166667	NNR/ISS
2015-08-14	2011-10-01 08:07:00	73	PY	543216	21.88	NN/ISS	13		71	JK	21.49	16	543126	5	0.666667
2015-08-14	2011-10-01 08:17:00	75	DG	654321	16.94	SH	7		72	PY	16.94	12	654321	6		SH
2015-08-14	2011-10-01 08:22:00	76	DG	654321	16.94	SH	8		73	PY	21.88	13	543216	5	1	NNR/ISS
2015-08-14	2011-10-01 08:24:00	77	DG	234651	21.49		9		75	DG	16.94	8	654321	6		SH
2015-08-14	2011-10-01 08:28:00	79	PY	234561	21.88	NN/ISS	14		76	DG	16.94	9	654321	6	1	SH
2015-08-14	2011-10-01 08:32:00	81	VP	564321	17.49	SH	8		77	DG	21.49	10	234651	2	0.333333
2015-08-14	2011-10-01 08:34:00	82	VP	546312	20.37		9		79	PY	21.88	14	234561	2	1	NNR/ISS
2015-08-14	2011-10-01 16:27:00	83	PY	654321	16.94	SH	16		80	PY	28.19	15	645215	6	0.166667
2015-08-14	2011-10-01 16:45:00	84	PY	432156	21.59	NN	17		81	VP	17.49	9	564321	5	1	SH
2015-08-14	2011-10-01 16:51:00	85	TB	213456	17.49	SH	1		82	VP	20.37	10	546312	5	0.166667
2015-08-14	2011-10-01 17:25:00	87	TB	543126	21.49		2		83	PY	16.94	16	654321	6	0.166667	SH
2015-08-14	2011-10-01 17:28:00	88	LP	134562	21.49	NN	3		84	PY	21.59	17	432156	4	1	NNR
2015-08-14	2011-10-01 17:44:00	89	TB	123456	16.94	SH	3		85	TB	17.49	1	213456	2		SH
2015-08-14	2011-10-01 17:45:00	90	TB	234561	21.88	NN/ISS	4		87	TB	21.49	2	543126	5
2015-08-14	2011-10-01 18:12:00	92	GR	123456	16.94	SH	1		88	LP	21.49	3	134562	1	1	NNR
2015-08-14	2011-10-01 18:25:00	94	PY	543216	21.88	NN/ISS	18		89	TB	16.94	3	123456	1		SH
2015-08-14	2011-10-01 18:26:00	95	PY	543216	21.88	NN/ISS	19		90	TB	21.88	4	234561	2	0.166667	NNR/ISS
2015-08-14	2011-10-01 18:28:00	96	PY	543216	21.88	NN/ISS	20		92	GR	16.94	1	123456	1		SH
2015-08-14	2011-10-01 18:33:00	97	PY	134562	21.49	NN	21		94	PY	21.88	18	543216	5	1	NNR/ISS
2015-08-14	2011-10-01 18:36:00	98	PY	543216	21.88	NN/ISS	22		95	PY	21.88	19	543216	5	1	NNR/ISS
2015-08-15	2011-10-01 06:59:00	99	PY	543216	21.88	NN/ISS	23		96	PY	21.88	20	543216	5	1	NNR/ISS
2015-08-15	2011-10-01 07:01:00	100	PY	543216	21.88	NN/ISS	24		97	PY	21.49	21	134562	1	0.166667	NNR
2015-08-15	2011-10-01 07:03:00	101	PY	543216	21.88	NN/ISS	25		98	PY	21.88	22	543216	5	1	NNR/ISS
2015-08-15	2011-10-01 07:13:00	102	VP	543216	21.88	NN/ISS	10		99	PY	21.88	23	543216	5	1	NNR/ISS
2015-08-15	2011-10-01 07:15:00	103	VP	564312	18.04		11		100	PY	21.88	24	543216	5	1	NNR/ISS
2015-08-15	2011-10-01 07:17:00	104	PY	134562	21.49	NN	26		101	PY	21.88	25	543216	5	1	NNR/ISS
2015-08-15	2011-10-01 07:20:00	105	PY	432561	27.47		27		102	VP	21.88	11	543216	5	0.333333	NNR/ISS
2015-08-15	2011-10-01 07:26:00	106	DG	345621	21.59	NN	10		103	VP	18.04	12	564312	5	0.166667
2015-08-15	2011-10-01 07:27:00	107	DG	543216	21.88	NN/ISS	11		104	PY	21.49	26	134562	1	1	NNR
2015-08-15	2011-10-01 07:29:00	108	DG	543216	21.88	NN/ISS	12		105	PY	27.47	27	432561	4	0.5
2015-08-15	2011-10-01 07:30:00	109	DG	543216	21.88	NN/ISS	13		106	DG	21.59	11	345621	3		NNR
2015-08-15	2011-10-01 07:32:00	110	DG	543621	22.81		14		107	DG	21.88	12	543216	5	0.166667	NNR/ISS
2015-08-15	2011-10-01 07:45:00	111	PY	543216	21.88	NN/ISS	28		108	DG	21.88	13	543216	5	1	NNR/ISS
2015-08-15	2011-10-01 07:48:00	112	PY	543216	21.88	NN/ISS	29		109	DG	21.88	14	543216	5	1	NNR/ISS
2015-08-15	2011-10-02 08:27:00	113	TB	234561	21.88	NN/ISS	5		110	DG	22.81	15	543621	5	0.5
2015-08-15	2011-10-02 09:13:00	117	PT	134562	21.49	NN	3		111	PY	21.88	28	543216	5	1	NNR/ISS
2015-08-15	2011-10-02 09:18:00	119	PT	234561	21.88	NN/ISS	4		112	PY	21.88	29	543216	5	1	NNR/ISS
2015-08-15	2011-10-02 09:19:00	120	PT	213456	17.49	SH	5		113	TB	21.88	5	234561	2	1	NNR/ISS
2015-08-15	2011-10-02 09:20:00	121	PT	123456	16.94	SH	6		117	PT	21.49	3	134562	1		NNR
2015-08-15	2011-10-02 09:31:00	122	VP	134652	22.98		12		119	PT	21.88	4	234561	2		NNR/ISS
2015-08-15	2011-10-02 09:33:00	123	VP	236541	21.14	CH	13		120	PT	17.49	5	213456	2		SH
2015-08-15	2011-10-02 17:27:00	124	PY	123456	16.94	SH	30		121	PT	16.94	6	123456	1		SH
2015-08-15	2011-10-02 17:30:00	125	PY	134562	21.49	NN	31		122	VP	22.98	13	134652	1	0.166667
2015-08-15	2011-10-02 17:32:00	126	PY	134562	21.49	NN	32		123	VP	21.14	14	236541	2	0.666667	CH
2015-08-15	2011-10-02 17:34:00	127	PY	134562	21.49	NN	33		124	PY	16.94	30	123456	1	0.166667	SH
2015-08-15	2011-10-02 17:37:00	128	PY	345621	21.59	NN	34		125	PY	21.49	31	134562	1	0.166667	NNR
2015-08-15	2011-10-02 17:47:00	130	GA	345621	21.59	NN	1		126	PY	21.49	32	134562	1	1	NNR
2015-08-15	2011-10-02 17:52:00	132	GR	123456	16.94	SH	2		127	PY	21.49	33	134562	1	1	NNR
2015-08-15	2011-10-02 17:54:00	133	GR	134562	21.49	NN	3		128	PY	21.59	34	345621	3		NNR
2015-08-16	2011-10-02 18:13:00	136	PY	543612	23.75		35		130	GA	21.59	1	345621	3		NNR
2015-08-16	2011-10-02 07:03:00	142	JK	543216	21.88	NN/ISS	17		132	GR	16.94	2	123456	1	1	SH
2015-08-16	2011-10-02 07:10:00	143	JK	543216	21.88	NN/ISS	18		133	GR	21.49	3	134562	1	0.166667	NNR
2015-08-16	2011-10-02 07:12:00	144	JK	564321	17.49	SH	19		136	PY	23.75	35	543612	5	0.5
2015-08-16	2011-10-02 07:14:00	145	JK	564321	17.49	SH	20		142	JK	21.88	17	543216	5	0.666667	NNR/ISS
2015-08-16	2011-10-02 07:17:00	146	JK	564321	17.49	SH	21		143	JK	21.88	18	543216	5	1	NNR/ISS
2015-08-16	2011-10-02 07:19:00	147	JK	543216	21.88	NN/ISS	22		144	JK	17.49	19	564321	5	0.166667	SH
2015-08-16	2011-10-02 15:35:00	148	PY	123456	16.94	SH	36		145	JK	17.49	20	564321	5	1	SH
2015-08-16	2011-10-02 15:42:00	149	TB	234561	21.88	NN/ISS	6		146	JK	17.49	21	564321	5	1	SH
2015-08-16	2011-10-02 15:44:00	150	TB	234561	21.88	NN/ISS	7		147	JK	21.88	22	543216	5	0.166667	NNR/ISS
2015-08-16	2011-10-02 15:49:00	151	TB	234561	21.88	NN/ISS	8		148	PY	16.94	36	123456	1	0.166667	SH
2015-08-16	2011-10-02 15:52:00	152	TB	234561	21.88	NN/ISS	9		149	TB	21.88	6	234561	2	1	NNR/ISS
2015-08-16	2011-10-02 16:04:00	153	TB	234561	21.88	NN/ISS	10		150	TB	21.88	7	234561	2	1	NNR/ISS
2015-08-16	2011-10-02 17:28:00	155	PY	234561	21.88	NN/ISS	37		151	TB	21.88	8	234561	2	1	NNR/ISS
2015-08-16	-	157	-	134652	22.98				152	TB	21.88	9	234561	2	1	NNR/ISS
2015-08-16	2011-10-02 18:12:00	160	TB	643215	21.49	NN	11		153	TB	21.88	10	234561	2	1	NNR/ISS
2015-08-16	2011-10-02 18:14:00	161	TB	643215	21.49	NN	12		155	PY	21.88	37	234561	2	1	NNR/ISS
2015-08-16	2011-10-02 18:22:00	163	TG	456321	19.92	CH/SH	4		160	TB	21.49	11	643215	6		NNR
2015-08-16	2011-10-02 18:27:00	164	TG	134562	21.49	NN	5		161	TB	21.49	12	643215	6		NNR
2015-08-16	2011-10-02 18:30:00	165	TG	134562	21.49	NN	6		163	TG	19.92	4	456321	4	0.166667	SH/CH
2015-08-16	2011-10-02 18:35:00	166	TG	123456	16.94	SH	7		164	TG	21.49	5	134562	1		NNR
2015-08-16	2011-10-02 18:37:00	167	TG	123456	16.94	SH	8		165	TG	21.49	6	134562	1	1	NNR
2015-08-16	2011-10-02 18:43:00	169	DG	134562	21.49	NN	15		166	TG	16.94	7	123456	1	0.166667	SH
2015-08-16	2011-10-02 18:47:00	171	DG	435621	23.83		16		167	TG	16.94	8	123456	1	1	SH
2015-08-16	2011-10-02 18:51:00	172	DG	123456	16.94	SH	17		169	DG	21.49	16	134562	1	0.166667	NNR
2015-08-16	2011-10-02 18:56:00	173	PY	123456	16.94	SH	38		171	DG	23.83	17	435621	4
2015-08-16	2011-10-02 18:59:00	174	VP	123456	16.94	SH	14		172	DG	16.94	18	123456	1	0.166667	SH
2015-08-17	2011-10-02 06:49:00	176	VP	123456	16.94	SH	15		173	PY	16.94	38	123456	1	1	SH
2015-08-17	2011-10-02 07:07:00	179	PY	123456	16.94	SH	39		174	VP	16.94	15	123456	1	0.166667	SH
2015-08-17	2011-10-02 07:12:00	180	PY	543216	21.88	NN/ISS	40		176	VP	16.94	16	123456	1	1	SH
2015-08-17	2011-10-02 07:24:00	182	TG	543216	21.88	NN/ISS	9		179	PY	16.94	39	123456	1	1	SH
2015-08-17	2011-10-02 07:27:00	183	TG	563421	21.05		10		180	PY	21.88	40	543216	5	0.5	NNR/ISS
2015-08-17	2011-10-02 07:48:00	185	PY	234561	21.88	NN/ISS	41		182	TG	21.88	9	543216	5		NNR/ISS
2015-08-17	2011-10-02 07:51:00	187	PY	234561	21.88	NN/ISS	42		183	TG	21.05	10	563421	5
2015-08-17	2011-10-02 07:52:00	188	LP	234561	21.88	NN/ISS	4		185	PY	21.88	41	234561	2	1	NNR/ISS
2015-08-17	2011-10-02 07:54:00	189	LM	345621	21.59	NN	2		186	PY	20.84	42	4654321	4	0.285714
2015-08-17	2011-10-02 17:10:00	191	MA	134562	21.49	NN	7		187	PY	21.88	43	234561	2	1	NNR/ISS
2015-08-17	2011-10-02 17:16:00	193	TB	654321	16.94	SH	13		188	LP	21.88	4	234561	2		NNR/ISS
2015-08-18	2011-10-02 06:54:00	201	PY	543216	21.88	NN/ISS	43		189	LM	21.59	2	345621	3		NNR
2015-08-18	2011-10-02 06:57:00	202	PY	543216	21.88	NN/ISS	44		191	MA	21.49	7	134562	1	1	NNR
2015-08-18	2011-10-05 06:59:00	203	PY	543216	21.88	NN/ISS	45		193	TB	16.94	13	654321	6		SH
2015-08-18	2011-10-05 07:02:00	204	PY	543216	21.88	NN/ISS	46		201	PY	21.88	44	543216	5	1	NNR/ISS
2015-08-18	2011-10-05 07:04:00	205	LP	543216	21.88	NN/ISS	5		202	PY	21.88	45	543216	5	1	NNR/ISS
2015-08-18	2011-10-05 07:07:00	206	LP	654321	16.94	SH	6		203	PY	21.88	46	543216	5	1	NNR/ISS
2015-08-18	2011-10-05 07:11:00	207	PY	654321	16.94	SH	47		204	PY	21.88	47	543216	5	1	NNR/ISS
2015-08-18	2011-10-05 07:17:00	208	PY	654321	16.94	SH	48		205	LP	21.88	5	543216	5		NNR/ISS
2015-08-18	2011-10-05 07:20:00	209	LP	543261	25.88	ISS	7		206	LP	16.94	6	654321	6		SH
2015-08-18	2011-10-05 07:24:00	210	PY	643215	21.49	NN	49		207	PY	16.94	48	654321	6	1	SH
2015-08-18	2011-10-05 07:40:00	211	TG	234561	21.88	NN/ISS	11		208	PY	16.94	49	654321	6	1	SH
2015-08-18	2011-10-05 07:43:00	212	TG	643215	21.49	NN	12		209	LP	25.88	7	543261	5	0.5	ISS
2015-08-18	2011-10-05 07:44:00	213	TG	643215	21.49	NN	13		210	PY	21.49	50	643215	6	0.166667	NNR
2015-08-18	2011-10-05 07:46:00	214	TG	643215	21.49	NN	14		211	TG	21.88	11	234561	2		NNR/ISS
2015-08-18	2011-10-05 07:47:00	215	DG	643215	21.49	NN	18		212	TG	21.49	12	643215	6		NNR
2015-08-18	2011-10-05 07:48:00	216	DG	543216	21.88	NN/ISS	19		213	TG	21.49	13	643215	6	1	NNR
2015-08-18	2011-10-05 14:59:00	217	MA	134562	21.49	NN	8		214	TG	21.49	14	643215	6	1	NNR
2015-08-18	2011-10-05 17:40:00	226	LT	654321	16.94	SH	1		215	DG	21.49	19	643215	6	0.166667	NNR
2015-08-18	2011-10-05 18:24:00	233	GR	456321	19.92	CH/SH	4		216	DG	21.88	20	543216	5	0.5	NNR/ISS
2015-08-19	2011-10-05 07:02:00	234	PF	643215	21.49	NN	1		217	MA	21.49	8	134562	1	1	NNR
2015-08-19	2011-10-05 07:12:00	237	TS	165432	21.88		1		226	LT	16.94	1	654321	6		SH
2015-08-19	2011-10-05 07:25:00	240	TG	643125	22.98		15		233	GR	19.92	4	456321	4		SH/CH
2015-08-19	2011-10-05 07:30:00	241	TG	643125	22.98		16		234	PF	21.49	1	643215	6		NNR
2015-08-19	2011-10-05 07:33:00	242	TG	643215	21.49	NN	17		237	TS	21.88	1	165432	1
2015-08-19	2011-10-05 07:35:00	243	TG	643215	21.49	NN	18		238	TS	22.06	2	5431456	5
2015-08-19	2011-10-05 07:37:00	244	TG	643215	21.49	NN	19		240	TG	22.98	15	643125	6	0.666667
2015-08-19	2011-10-05 13:48:00	245	LP	234561	21.88	NN/ISS	8		241	TG	22.98	16	643125	6	1
2015-08-19	2011-10-05 13:52:00	246	LP	234561	21.88	NN/ISS	9		242	TG	21.49	17	643215	6	0.666667	NNR
2015-08-19	2011-10-05 13:53:00	247	LP	234561	21.88	NN/ISS	10		243	TG	21.49	18	643215	6	1	NNR
2015-08-19	2011-10-05 13:54:00	248	LP	234561	21.88	NN/ISS	11		244	TG	21.49	19	643215	6	1	NNR
2015-08-19	2011-10-05 13:55:00	249	LP	234561	21.88	NN/ISS	12		245	LP	21.88	8	234561	2	1	NNR/ISS
2015-08-19	2011-10-05 14:05:00	251	PY	654321	16.94	SH	50		246	LP	21.88	9	234561	2	1	NNR/ISS
2015-08-19	2011-10-05 14:06:00	252	PY	123456	16.94	SH	51		247	LP	21.88	10	234561	2	1	NNR/ISS
2015-08-19	2011-10-05 14:09:00	253	PY	134562	21.49	NN	52		248	LP	21.88	11	234561	2	1	NNR/ISS
2015-08-19	2011-10-05 14:10:00	254	PY	234561	21.88	NN/ISS	53		249	LP	21.88	12	234561	2	1	NNR/ISS
2015-08-19	2011-10-05 14:14:00	255	PY	123456	16.94	SH	54		251	PY	16.94	51	654321	6	0.166667	SH
2015-08-19	2011-10-05 14:24:00	257	PY	643215	21.49	NN	55		252	PY	16.94	52	123456	1	1	SH
2015-08-19	2011-10-05 14:50:00	260	LP	234561	21.88	NN/ISS	13		253	PY	21.49	53	134562	1	0.166667	NNR
2015-08-19	2011-10-05 14:53:00	261	LP	234651	21.49		14		254	PY	21.88	54	234561	2	1	NNR/ISS
2015-08-19	2011-10-05 14:55:00	262	LP	123456	16.94	SH	15		255	PY	16.94	55	123456	1	0.166667	SH
2015-08-19	2011-10-05 15:33:00	266	TG	134652	22.98		20		257	PY	21.49	56	643215	6	0.166667	NNR
2015-08-19	2011-10-05 15:37:00	267	TG	134562	21.49	NN	21		260	LP	21.88	13	234561	2	1	NNR/ISS
2015-08-19	2011-10-05 15:40:00	268	TG	134562	21.49	NN	22		261	LP	21.49	14	234651	2	1
2015-08-19	2011-10-05 15:55:00	269	GR	132456	20.19		5		262	LP	16.94	15	123456	1	0.166667	SH
2015-08-19	2011-10-05 15:58:00	270	GR	123456	16.94	SH	6		266	TG	22.98	20	134652	1	0.166667
2015-08-19	2011-10-05 15:59:00	271	GR	134562	21.49	NN	7		267	TG	21.49	21	134562	1	1	NNR
2015-08-19	2011-10-05 16:18:00	275	LP	134562	21.49	NN	16		268	TG	21.49	22	134562	1	1	NNR
2015-08-19	2011-10-05 16:20:00	276	LP	134562	21.49	NN	17		269	GR	20.19	5	132456	1	0.333333
2015-08-19	2011-10-05 16:28:00	278	TG	134265	23.73		23		270	GR	16.94	6	123456	1	0.666667	SH
2015-08-19	2011-10-05 16:29:00	279	TG	134562	21.49	NN	24		271	GR	21.49	7	134562	1	0.166667	NNR
2015-08-19	2011-10-05 16:31:00	280	TG	134562	21.49	NN	25		275	LP	21.49	16	134562	1	0.166667	NNR
2015-08-19	2011-10-05 16:34:00	281	TG	134562	21.49	NN	26		276	LP	21.49	17	134562	1	1	NNR
2015-08-20	2011-10-05 06:52:00	282	VP	564321	17.49	SH	16		278	TG	23.73	23	134265	1	0.5
2015-08-20	2011-10-05 06:55:00	283	PY	543216	21.88	NN/ISS	56		279	TG	21.49	24	134562	1	0.5	NNR
2015-08-20	2011-10-05 06:58:00	284	PY	543216	21.88	NN/ISS	57		280	TG	21.49	25	134562	1	1	NNR
2015-08-20	2011-10-05 07:01:00	285	PY	543216	21.88	NN/ISS	58		281	TG	21.49	26	134562	1	1	NNR
2015-08-20	2011-10-05 07:06:00	286	PY	134562	21.49	NN	59		282	VP	17.49	17	564321	5	0.666667	SH
2015-08-20	2011-10-05 07:10:00	287	DG	432156	21.59	NN	20		283	PY	21.88	57	543216	5	1	NNR/ISS
2015-08-20	2011-10-05 07:29:00	290	TS	143256	23.75		2		284	PY	21.88	58	543216	5	1	NNR/ISS
2015-08-20	2011-10-05 07:41:00	294	PY	543216	21.88	NN/ISS	60		285	PY	21.88	59	543216	5	1	NNR/ISS
2015-08-20	2011-10-05 07:44:00	295	TS	543216	21.88	NN/ISS	3		286	PY	21.49	60	134562	1	0.166667	NNR
2015-08-20	2011-10-05 07:48:00	296	TS	432651	25.59		4		287	DG	21.59	21	432156	4	0.166667	NNR
2015-08-20	2011-10-05 07:52:00	297	TS	564321	17.49	SH	5		290	TS	23.75	3	143256	1
2015-08-20	2011-10-05 08:00:00	298	TS	543126	21.49		6		294	PY	21.88	61	543216	5	1	NNR/ISS
2015-08-20	2011-10-05 08:01:00	299	TS	543216	21.88	NN/ISS	7		295	TS	21.88	4	543216	5	0.666667	NNR/ISS
2015-08-20	2011-10-05 15:28:00	300	PY	432156	21.59	NN	61		296	TS	25.59	5	432651	4
2015-08-20	2011-10-05 15:54:00	302	TB	643215	21.49	NN	14		297	TS	17.49	6	564321	5	0.166667	SH
2015-08-20	2011-10-05 16:07:00	304	TB	543216	21.88	NN/ISS	15		298	TS	21.49	7	543126	5	0.166667
2015-08-20	2011-10-05 16:09:00	305	TB	543126	21.49		16		299	TS	21.88	8	543216	5	0.666667	NNR/ISS
2015-08-20	2011-10-05 16:55:00	309	PT	234561	21.88	NN/ISS	7		300	PY	21.59	62	432156	4	0.166667	NNR
2015-08-20	2011-10-05 17:09:00	310	PY	234561	21.88	NN/ISS	62		302	TB	21.49	14	643215	6		NNR
2015-08-20	2011-10-05 17:13:00	311	PY	234561	21.88	NN/ISS	63		304	TB	21.88	15	543216	5		NNR/ISS
2015-08-20	2011-10-05 18:29:00	315	PY	123456	16.94	SH	64		305	TB	21.49	16	543126	5
2015-08-20	2011-10-05 18:49:00	317	PT	543126	21.49		8		309	PT	21.88	7	234561	2		NNR/ISS
2015-08-21	2011-10-05 06:51:00	318	PY	543216	21.88	NN/ISS	65		310	PY	21.88	63	234561	2	1	NNR/ISS
2015-08-21	2011-10-05 06:53:00	319	PY	543216	21.88	NN/ISS	66		311	PY	21.88	64	234561	2	1	NNR/ISS
2015-08-21	2011-10-05 06:55:00	320	PY	543216	21.88	NN/ISS	67		315	PY	16.94	65	123456	1	0.166667	SH
2015-08-21	2011-10-05 06:57:00	321	PY	543216	21.88	NN/ISS	68		317	PT	21.49	8	543126	5
2015-08-21	2011-10-05 06:59:00	322	PY	543216	21.88	NN/ISS	69		318	PY	21.88	66	543216	5	1	NNR/ISS
2015-08-21	2011-10-05 07:01:00	323	PY	543216	21.88	NN/ISS	70		319	PY	21.88	67	543216	5	1	NNR/ISS
2015-08-21	2011-10-05 07:16:00	325	LP	643215	21.49	NN	19		320	PY	21.88	68	543216	5	1	NNR/ISS
2015-08-21	2011-10-05 07:17:00	326	LP	654321	16.94	SH	20		321	PY	21.88	69	543216	5	1	NNR/ISS
2015-08-21	2011-10-05 07:25:00	327	LP	654321	16.94	SH	21		322	PY	21.88	70	543216	5	1	NNR/ISS
2015-08-21	2011-10-05 07:28:00	329	PY	654321	16.94	SH	71		323	PY	21.88	71	543216	5	1	NNR/ISS
2015-08-21	2011-10-05 07:31:00	330	DG	432156	21.59	NN	21		324	LP	17.6	18	643412	6	0.166667
2015-08-21	2011-10-05 07:33:00	331	DG	654321	16.94	SH	22		325	LP	21.49	19	643215	6	0.5	NNR
2015-08-21	2011-10-05 07:36:00	332	DG	234561	21.88	NN/ISS	23		326	LP	16.94	20	654321	6	0.166667	SH
2015-08-21	2011-10-05 14:15:00	334	TB	234561	21.88	NN/ISS	17		327	LP	16.94	21	654321	6	1	SH
2015-08-21	2011-10-05 14:22:00	335	TB	543216	21.88	NN/ISS	18		329	PY	16.94	72	654321	6	0.166667	SH
2015-08-21	2011-10-05 15:02:00	338	GR	134562	21.49	NN	8		330	DG	21.59	22	432156	4	1	NNR
2015-08-21	2011-10-05 17:39:00	340	JK	123456	16.94	SH	23		331	DG	16.94	23	654321	6	0.166667	SH
2015-08-21	2011-10-05 17:54:00	342	PY	134562	21.49	NN	72		332	DG	21.88	24	234561	2	0.666667	NNR/ISS
2015-08-21	2011-10-05 18:03:00	343	PY	134562	21.49	NN	73		334	TB	21.88	17	234561	2	1	NNR/ISS
2015-08-21	2011-10-05 18:14:00	344	GR	123456	16.94	SH	9		335	TB	21.88	18	543216	5		NNR/ISS
2015-08-21	2011-10-05 18:30:00	345	GR	432651	25.59		10		338	GR	21.49	8	134562	1	1	NNR
2015-08-21	2011-10-05 18:34:00	346	GR	543216	21.88	NN/ISS	11		340	JK	16.94	23	123456	1	1	SH
2015-08-21	2011-10-05 18:38:00	347	GR	564321	17.49	SH	12		342	PY	21.49	73	134562	1	0.166667	NNR
2015-08-21	2011-10-05 18:45:00	348	TG	123456	16.94	SH	27		343	PY	21.49	74	134562	1	1	NNR
2015-08-22	2011-10-05 08:10:00	352	DG	123456	16.94	SH	24		344	GR	16.94	9	123456	1	0.166667	SH
2015-08-22	2011-10-05 11:45:00	356	PY	543216	21.88	NN/ISS	74		345	GR	25.59	10	432651	4	0.333333
2015-08-22	2011-10-05 11:51:00	357	PY	213456	17.49	SH	75		346	GR	21.88	11	543216	5		NNR/ISS
2015-08-22	2011-10-05 11:56:00	358	PY	432165	22.53		76		347	GR	17.49	12	564321	5	0.166667	SH
2015-08-22	2011-10-05 12:07:00	360	PY	123456	16.94	SH	77		348	TG	16.94	27	123456	1	0.166667	SH
2015-08-22	2011-10-05 12:12:00	361	LP	435612	24.77		22		352	DG	16.94	25	123456	1	1	SH
2015-08-22	2011-10-05 12:14:00	362	LP	432165	22.53		23		356	PY	21.88	75	543216	5	1	NNR/ISS
2015-08-22	2011-10-05 16:21:00	363	MA	134562	21.49	NN	9		357	PY	17.49	76	213456	2	0.166667	SH
2015-08-22	2011-10-05 16:23:00	364	MA	432156	21.59	NN	10		358	PY	22.53	77	432165	4	0.666667
2015-08-22	2011-10-05 16:42:00	365	TB	123456	16.94	SH	19		360	PY	16.94	78	123456	1	0.166667	SH
2015-08-22	2011-10-05 16:45:00	366	TB	234561	21.88	NN/ISS	20		361	LP	24.77	22	435612	4
2015-08-22	2011-10-05 16:46:00	367	TB	213456	17.49	SH	21		362	LP	22.53	23	432165	4
2015-08-22	2011-10-05 16:47:00	368	TB	234651	21.49		22		363	MA	21.49	9	134562	1	1	NNR
2015-08-22	2011-10-05 16:50:00	369	GR	123456	16.94	SH	13		364	MA	21.59	10	432156	4	0.166667	NNR
2015-08-22	2011-10-05 17:02:00	370	TB	234561	21.88	NN/ISS	23		365	TB	16.94	19	123456	1		SH
2015-08-23	2011-10-05 07:13:00	371	PY	543216	21.88	NN/ISS	78		366	TB	21.88	20	234561	2	1	NNR/ISS
2015-08-23	2011-10-05 07:15:00	372	PY	543216	21.88	NN/ISS	79		367	TB	17.49	21	213456	2	0.166667	SH
2015-08-23	2011-10-05 07:18:00	373	MA	134562	21.49	NN	11		368	TB	21.49	22	234651	2	0.166667
2015-08-23	2011-10-05 07:37:00	374	DG	134652	22.98		25		369	GR	16.94	13	123456	1	1	SH
2015-08-23	2011-10-05 07:40:00	375	DG	234561	21.88	NN/ISS	26		370	TB	21.88	23	234561	2	0.666667	NNR/ISS
2015-08-24	2011-10-05 06:56:00	376	VP	213465	18.04		17		371	PY	21.88	79	543216	5	1	NNR/ISS
2015-08-24	2011-10-05 06:56:00	377	VP	543216	21.88	NN/ISS	18		372	PY	21.88	80	543216	5	1	NNR/ISS
2015-08-24	2011-10-05 07:04:00	378	VP	543216	21.88	NN/ISS	19		373	MA	21.49	11	134562	1	1	NNR
2015-08-24	2011-10-05 14:49:00	379	TB	234561	21.88	NN/ISS	24		374	DG	22.98	26	134652	1	0.166667
2015-08-24	2011-10-05 14:51:00	380	TB	234561	21.88	NN/ISS	25		375	DG	21.88	27	234561	2	1	NNR/ISS
2015-08-24	2011-10-05 14:53:00	381	TB	234561	21.88	NN/ISS	26		376	VP	18.04	18	213465	2	0.166667
2015-08-24	2011-10-05 15:00:00	384	GA	123456	16.94	SH	2		377	VP	21.88	19	543216	5	0.166667	NNR/ISS
2015-08-24	2011-10-05 15:02:00	385	GA	234561	21.88	NN/ISS	3		378	VP	21.88	20	543216	5	1	NNR/ISS
2015-08-24	2011-10-05 15:03:00	386	GA	234561	21.88	NN/ISS	4		379	TB	21.88	24	234561	2	1	NNR/ISS
2015-08-24	2011-10-05 15:05:00	387	GA	213456	17.49	SH	5		380	TB	21.88	25	234561	2	1	NNR/ISS
2015-08-24	2011-10-05 15:17:00	389	TG	213456	17.49	SH	28		381	TB	21.88	26	234561	2	1	NNR/ISS
2015-08-25	2011-10-05 07:53:00	390	VP	213456	17.49	SH	20		383	PY	23.83	81	4345621	4	0.285714
2015-08-25	2011-10-05 07:54:00	391	VP	213456	17.49	SH	21		384	GA	16.94	2	123456	1		SH
2015-08-25	2011-10-05 07:56:00	392	VP	654312	17.49		22		385	GA	21.88	3	234561	2		NNR/ISS
2015-08-25	2011-10-05 07:58:00	393	VP	654312	17.49		23		386	GA	21.88	4	234561	2	1	NNR/ISS
2015-08-25	2011-10-05 07:59:00	394	VP	654312	17.49		24		387	GA	17.49	5	213456	2	0.166667	SH
2015-08-25	2011-10-05 08:02:00	395	VP	654312	17.49		25		389	TG	17.49	28	213456	2	0.166667	SH
2015-08-25	2011-10-05 08:51:00	396	JK	643215	21.49	NN	24		390	VP	17.49	21	213456	2	0.666667	SH
2015-08-25	2011-10-05 09:01:00	397	PY	654321	16.94	SH	80		391	VP	17.49	22	213456	2	1	SH
2015-08-25	2011-10-05 09:07:00	398	PY	543216	21.88	NN/ISS	81		392	VP	17.49	23	654312	6
2015-08-25	2011-10-05 09:15:00	399	PY	543216	21.88	NN/ISS	82		393	VP	17.49	24	654312	6	1
2015-08-25	2011-10-05 09:21:00	400	PY	564321	17.49	SH	83		394	VP	17.49	25	654312	6	1
2015-08-25	2011-10-05 09:32:00	401	TS	654321	16.94	SH	8		395	VP	17.49	26	654312	6	1
2015-08-25	2011-10-05 09:48:00	403	DG	345621	21.59	NN	27		396	JK	21.49	24	643215	6		NNR
2015-08-25	2011-10-05 09:58:00	404	PY	564321	17.49	SH	84		397	PY	16.94	82	654321	6	1	SH
2015-08-25	2011-10-05 10:23:00	405	TG	132456	20.19		29		398	PY	21.88	83	543216	5	1	NNR/ISS
2015-08-25	2011-10-05 10:35:00	408	TG	123456	16.94	SH	30		399	PY	21.88	84	543216	5	1	NNR/ISS
2015-08-25	2011-10-05 10:38:00	409	PY	234561	21.88	NN/ISS	85		400	PY	17.49	85	564321	5	0.166667	SH
2015-08-25	2011-10-05 10:40:00	410	PT	134562	21.49	NN	9		401	TS	16.94	9	654321	6		SH
2015-08-25	2011-10-05 11:04:00	412	MA	432156	21.59	NN	12		403	DG	21.59	28	345621	3	1	NNR
2015-08-25	2011-10-05 11:08:00	413	MA	234561	21.88	NN/ISS	13		404	PY	17.49	86	564321	5	1	SH
2015-08-25	2011-10-05 11:14:00	414	PY	123456	16.94	SH	86		405	TG	20.19	29	132456	1	0.666667
2015-08-25	2011-10-05 11:15:00	415	MA	234561	21.88	NN/ISS	14		408	TG	16.94	30	123456	1	0.666667	SH
2015-08-25	2011-10-05 11:17:00	416	MA	134562	21.49	NN	15		409	PY	21.88	87	234561	2	0.166667	NNR/ISS
2015-08-25	2011-10-05 11:19:00	417	MA	234561	21.88	NN/ISS	16		410	PT	21.49	9	134562	1		NNR
2015-08-25	2011-10-05 11:20:00	418	MA	346521	23.08		17		412	MA	21.59	12	432156	4	1	NNR
2015-08-25	2011-10-05 11:22:00	419	MA	134652	22.98		18		413	MA	21.88	13	234561	2	1	NNR/ISS
2015-08-25	2011-10-05 18:22:00	420	PY	123465	17.49		87		414	PY	16.94	88	123456	1	1	SH
2015-08-25	2011-10-05 18:28:00	421	PY	123456	16.94	SH	88		415	MA	21.88	14	234561	2	1	NNR/ISS
2015-08-25	2011-10-05 18:30:00	422	PY	123456	16.94	SH	89		416	MA	21.49	15	134562	1	1	NNR
2015-08-25	2011-10-05 18:33:00	423	PY	123456	16.94	SH	90		417	MA	21.88	16	234561	2	1	NNR/ISS
2015-08-25	2011-10-05 18:41:00	424	PY	432156	21.59	NN	91		418	MA	23.08	17	346521	3
2015-08-25	2011-10-05 18:49:00	426	GR	432165	22.53		14		419	MA	22.98	18	134652	1	1
2015-08-25	2011-10-05 18:53:00	427	GR	123465	17.49		15		420	PY	17.49	89	123465	1	0.666667
2015-08-26	2011-10-05 07:03:00	429	VP	564321	17.49	SH	26		421	PY	16.94	90	123456	1	0.666667	SH
2015-08-26	2011-10-05 07:04:00	430	VP	564321	17.49	SH	27		422	PY	16.94	91	123456	1	1	SH
2015-08-26	2011-10-05 07:06:00	431	VP	564321	17.49	SH	28		423	PY	16.94	92	123456	1	1	SH
2015-08-26	2011-10-05 07:07:00	432	VP	123456	16.94	SH	29		424	PY	21.59	93	432156	4	0.333333	NNR
2015-08-26	2011-10-05 07:11:00	434	PY	342156	23.83		92		426	GR	22.53	14	432165	4	0.5
2015-08-26	2011-10-05 07:17:00	436	VP	234651	21.49		30		427	GR	17.49	15	123465	1	1
2015-08-26	2011-10-05 07:19:00	437	VP	134562	21.49	NN	31		429	VP	17.49	27	564321	5	0.166667	SH
2015-08-26	2011-10-05 14:57:00	442	DG	123465	17.49		29		430	VP	17.49	28	564321	5	1	SH
2015-08-26	2011-10-05 14:58:00	443	DG	234561	21.88	NN/ISS	30		431	VP	17.49	29	564321	5	1	SH
2015-08-26	2011-10-05 15:02:00	445	DG	234651	21.49		31		432	VP	16.94	30	123456	1	1	SH
2015-08-26	2011-10-05 18:28:00	447	PT	234651	21.49		10		434	PY	23.83	94	342156	3
2015-08-26	2011-10-05 18:47:00	448	PT	543216	21.88	NN/ISS	11		435	VP	23.93	31	5436312	5	0.142857
2015-08-26	2011-10-05 18:48:00	449	PY	564321	17.49	SH	93		436	VP	21.49	32	234651	2	0.166667
2015-08-27	2011-10-05 06:49:00	450	VP	234561	21.88	NN/ISS	32		437	VP	21.49	33	134562	1	0.166667	NNR
2015-08-27	2011-10-05 06:56:00	451	MA	145632	21.14	CH	19		441	DG	22.43	29	134561	1	0.5
2015-08-27	2011-10-05 06:59:00	452	MA	543216	21.88	NN/ISS	20		442	DG	17.49	30	123465	1	0.166667
2015-08-27	2011-10-05 06:59:00	453	PY	654312	17.49		94		443	DG	21.88	31	234561	2	1	NNR/ISS
2015-08-27	2011-10-05 07:01:00	454	PY	543216	21.88	NN/ISS	95		445	DG	21.49	32	234651	2	1
2015-08-27	2011-10-05 07:05:00	455	PY	543216	21.88	NN/ISS	96		447	PT	21.49	10	234651	2
2015-08-27	2011-10-05 07:14:00	456	PY	234561	21.88	NN/ISS	97		448	PT	21.88	11	543216	5		NNR/ISS
2015-08-27	2011-10-05 07:18:00	457	VP	123456	16.94	SH	33		449	PY	17.49	95	564321	5	1	SH
2015-08-27	2011-10-05 07:31:00	459	VP	654321	16.94	SH	34		450	VP	21.88	34	234561	2	0.666667	NNR/ISS
2015-08-27	2011-10-05 07:32:00	460	VP	231456	19.82		35		451	MA	21.14	19	145632	1	0.333333	CH
2015-08-27	2011-10-05 08:09:00	465	PY	654321	16.94	SH	98		452	MA	21.88	20	543216	5		NNR/ISS
2015-08-27	2011-10-05 08:13:00	466	PY	654321	16.94	SH	99		453	PY	17.49	96	654312	6	0.666667
2015-08-27	2011-10-05 08:24:00	467	LP	634512	22.81		24		454	PY	21.88	97	543216	5	0.166667	NNR/ISS
2015-08-27	2011-10-05 14:09:00	470	JK	456231	22.6		25		455	PY	21.88	98	543216	5	1	NNR/ISS
2015-08-27	2011-10-05 14:14:00	471	PY	543216	21.88	NN/ISS	100		456	PY	21.88	99	234561	2	1	NNR/ISS
2015-08-27	2011-10-05 14:21:00	473	PY	432156	21.59	NN	101		457	VP	16.94	35	123456	1	0.166667	SH
2015-08-27	2011-10-07 14:28:00	474	PY	432156	21.59	NN	102		458	VP	22.06	36	2345631	2	0.857143
2015-08-27	2011-10-07 14:58:00	475	MA	234561	21.88	NN/ISS	21		459	VP	16.94	37	654321	6	0.666667	SH
2015-08-27	2011-10-07 15:33:00	481	LP	134562	21.49	NN	25		460	VP	19.82	38	231456	2	0.333333
2015-08-27	2011-10-07 15:39:00	482	LP	134562	21.49	NN	26		465	PY	16.94	100	654321	6	0.666667	SH
2015-08-27	2011-10-07 15:45:00	483	TG	453216	25.23		31		466	PY	16.94	101	654321	6	1	SH
2015-08-27	2011-10-07 16:56:00	484	MA	134562	21.49	NN	22		467	LP	22.81	24	634512	6	0.166667
2015-08-27	2011-10-07 16:59:00	485	MA	234561	21.88	NN/ISS	23		470	JK	22.6	25	456231	4
2015-08-27	2011-10-07 17:05:00	486	MA	432156	21.59	NN	24		471	PY	21.88	102	543216	5	1	NNR/ISS
2015-08-27	2011-10-07 17:06:00	487	MA	134562	21.49	NN	25		472	PY	22.16	103	4321456	4	0.857143
2015-08-27	2011-10-07 17:08:00	488	MA	134562	21.49	NN	26		473	PY	21.59	104	432156	4	0.833333	NNR
2015-08-27	2011-10-07 17:09:00	489	MA	134562	21.49	NN	27		474	PY	21.59	105	432156	4	1	NNR
2015-08-28	2011-10-07 06:42:00	490	PY	543216	21.88	NN/ISS	103		475	MA	21.88	21	234561	2	1	NNR/ISS
2015-08-28	2011-10-07 06:50:00	491	PY	543126	21.49		104		481	LP	21.49	25	134562	1	1	NNR
2015-08-28	2011-10-07 06:53:00	492	PY	543216	21.88	NN/ISS	105		482	LP	21.49	26	134562	1	1	NNR
2015-08-28	2011-10-07 07:34:00	496	LP	234561	21.88	NN/ISS	27		483	TG	25.23	31	453216	4	0.166667
2015-08-28	2011-10-07 07:38:00	497	LP	643215	21.49	NN	28		484	MA	21.49	22	134562	1	0.333333	NNR
2015-08-28	2011-10-07 07:41:00	499	LP	234561	21.88	NN/ISS	29		485	MA	21.88	23	234561	2	1	NNR/ISS
2015-08-28	2011-10-07 07:43:00	500	LP	234561	21.88	NN/ISS	30		486	MA	21.59	24	432156	4	1	NNR
2015-08-28	2011-10-07 07:44:00	501	LP	234561	21.88	NN/ISS	31		487	MA	21.49	25	134562	1	1	NNR
2015-08-28	2011-10-07 07:47:00	502	LP	234651	21.49		32		488	MA	21.49	26	134562	1	1	NNR
2015-08-28	2011-10-07 09:07:00	506	TS	654321	16.94	SH	9		489	MA	21.49	27	134562	1	1	NNR
2015-08-28	2011-10-07 09:09:00	507	TS	123456	16.94	SH	10		490	PY	21.88	106	543216	5	1	NNR/ISS
2015-08-28	2011-10-07 09:11:00	508	TS	234651	21.49		11		491	PY	21.49	107	543126	5	0.5
2015-08-28	2011-10-07 09:15:00	509	PG	234561	21.88	NN/ISS	1		492	PY	21.88	108	543216	5	0.5	NNR/ISS
2015-08-28	2011-10-07 09:16:00	510	PG	213456	17.49	SH	2		496	LP	21.88	27	234561	2	1	NNR/ISS
2015-08-28	2011-10-07 09:19:00	511	PG	234651	21.49		3		497	LP	21.49	28	643215	6	0.166667	NNR
2015-08-28	2011-10-07 09:21:00	512	PG	234651	21.49		4		499	LP	21.88	29	234561	2	1	NNR/ISS
2015-08-28	2011-10-07 09:32:00	515	PY	234561	21.88	NN/ISS	106		500	LP	21.88	30	234561	2	1	NNR/ISS
2015-08-28	2011-10-07 09:34:00	516	PY	432165	22.53		107		501	LP	21.88	31	234561	2	1	NNR/ISS
2015-08-28	2011-10-07 09:53:00	518	DG	213456	17.49	SH	32		502	LP	21.49	32	234651	2	1
2015-08-28	2011-10-07 09:56:00	519	DG	213456	17.49	SH	33		503	TS	22.51	10	3245631	3
2015-08-28	2011-10-07 09:57:00	520	DG	234561	21.88	NN/ISS	34		504	TS	20.94	11	234512	2
2015-08-28	2011-10-07 17:27:00	521	PY	123456	16.94	SH	108		506	TS	16.94	12	654321	6		SH
2015-08-28	2011-10-07 17:35:00	523	PY	134652	22.98		109		507	TS	16.94	13	123456	1		SH
2015-08-28	2011-10-07 17:42:00	525	GR	346512	22.14		16		508	TS	21.49	14	234651	2
2015-08-28	2011-10-07 17:46:00	526	GR	123456	16.94	SH	17		509	PG	21.88	1	234561	2		NNR/ISS
2015-08-28	2011-10-07 17:48:00	527	GR	123456	16.94	SH	18		510	PG	17.49	2	213456	2		SH
2015-08-28	2011-10-07 17:55:00	528	GR	234156	22.81		19		511	PG	21.49	3	234651	2
2015-08-28	2011-10-07 18:12:00	529	LM	543126	21.49		3		512	PG	21.49	4	234651	2
2015-08-29	2011-10-07 07:02:00	533	VP	564321	17.49	SH	36		515	PY	21.88	109	234561	2	1	NNR/ISS
2015-08-29	2011-10-07 07:03:00	534	VP	123456	16.94	SH	37		516	PY	22.53	110	432165	4	0.666667
2015-08-29	2011-10-07 07:05:00	535	VP	234561	21.88	NN/ISS	38		518	DG	17.49	33	213456	2	0.166667	SH
2015-08-29	2011-10-07 07:07:00	536	VP	123456	16.94	SH	39		519	DG	17.49	34	213456	2	1	SH
2015-08-29	2011-10-07 07:09:00	537	VP	234561	21.88	NN/ISS	40		520	DG	21.88	35	234561	2	0.166667	NNR/ISS
2015-08-29	2011-10-07 07:10:00	538	VP	234561	21.88	NN/ISS	41		521	PY	16.94	111	123456	1	1	SH
2015-08-29	2011-10-07 07:17:00	539	VP	234561	21.88	NN/ISS	42		523	PY	22.98	112	134652	1	0.166667
2015-08-29	2011-10-07 07:27:00	541	VP	543216	21.88	NN/ISS	43		524	GR	20.19	16	1323456	1	0.142857
2015-08-29	2011-10-07 07:30:00	542	VP	543216	21.88	NN/ISS	44		525	GR	22.14	17	346512	3
2015-08-29	2011-10-07 07:31:00	543	VP	543216	21.88	NN/ISS	45		526	GR	16.94	18	123456	1	0.833333	SH
2015-08-29	2011-10-07 07:35:00	545	VP	543216	21.88	NN/ISS	46		527	GR	16.94	19	123456	1	1	SH
2015-08-29	2011-10-07 09:04:00	546	PY	543216	21.88	NN/ISS	110		528	GR	22.81	20	234156	2
2015-08-29	2011-10-07 09:05:00	547	PY	654321	16.94	SH	111		529	LM	21.49	3	543126	5
2015-08-29	2011-10-07 09:07:00	548	PY	123465	17.49		112		533	VP	17.49	39	564321	5	0.166667	SH
2015-08-29	2011-10-07 09:11:00	549	MA	134562	21.49	NN	28		534	VP	16.94	40	123456	1	1	SH
2015-08-29	2011-10-07 09:14:00	550	PY	543216	21.88	NN/ISS	113		535	VP	21.88	41	234561	2	0.333333	NNR/ISS
2015-08-29	2011-10-07 09:18:00	551	PY	654321	16.94	SH	114		536	VP	16.94	42	123456	1	1	SH
2015-08-29	2011-10-07 09:51:00	552	LP	643125	22.98		33		537	VP	21.88	43	234561	2	1	NNR/ISS
2015-08-29	2011-10-07 10:00:00	553	TG	345621	21.59	NN	32		538	VP	21.88	44	234561	2	1	NNR/ISS
2015-08-29	2011-10-07 10:14:00	554	TG	432156	21.59	NN	33		539	VP	21.88	45	234561	2	1	NNR/ISS
2015-08-29	2011-10-07 11:08:00	555	VP	213456	17.49	SH	47		541	VP	21.88	46	543216	5	0.166667	NNR/ISS
2015-08-29	2011-10-07 11:10:00	556	VP	123456	16.94	SH	48		542	VP	21.88	47	543216	5	1	NNR/ISS
2015-08-29	2011-10-07 11:12:00	557	VP	564321	17.49	SH	49		543	VP	21.88	48	543216	5	1	NNR/ISS
2015-08-29	2011-10-07 11:13:00	558	VP	123465	17.49		50		545	VP	21.88	49	543216	5	1	NNR/ISS
2015-08-29	2011-10-07 11:14:00	559	VP	123465	17.49		51		546	PY	21.88	113	543216	5	1	NNR/ISS
2015-08-29	2011-10-07 11:17:00	560	MA	345621	21.59	NN	29		547	PY	16.94	114	654321	6	1	SH
2015-08-29	2011-10-07 11:29:00	561	MA	435621	23.83		30		548	PY	17.49	115	123465	1	0.166667
2015-08-29	2011-10-07 11:32:00	562	LP	134562	21.49	NN	34		549	MA	21.49	28	134562	1	1	NNR
2015-08-29	2011-10-07 11:37:00	563	LP	345621	21.59	NN	35		550	PY	21.88	116	543216	5	1	NNR/ISS
2015-08-29	2011-10-07 11:41:00	564	LP	134562	21.49	NN	36		551	PY	16.94	117	654321	6	1	SH
2015-08-29	2011-10-07 11:49:00	565	LP	134652	22.98		37		552	LP	22.98	33	643125	6	0.5
2015-08-29	2011-10-07 11:50:00	566	LP	134562	21.49	NN	38		553	TG	21.59	32	345621	3		NNR
2015-08-29	2011-10-07 11:52:00	567	LP	134562	21.49	NN	39		554	TG	21.59	33	432156	4	0.166667	NNR
2015-08-29	2011-10-07 11:54:00	568	LP	134562	21.49	NN	40		555	VP	17.49	50	213456	2	0.166667	SH
2015-08-29	2011-10-07 11:55:00	569	LP	134562	21.49	NN	41		556	VP	16.94	51	123456	1	1	SH
2015-08-29	2011-10-07 11:56:00	570	LP	134562	21.49	NN	42		557	VP	17.49	52	564321	5	0.166667	SH
2015-08-29	2011-10-07 11:58:00	571	LP	134562	21.49	NN	43		558	VP	17.49	53	123465	1	1
2015-08-29	2011-10-07 11:59:00	572	LP	134562	21.49	NN	44		559	VP	17.49	54	123465	1	1
2015-08-29	2011-10-07 18:04:00	573	TB	123465	17.49		27		560	MA	21.59	29	345621	3		NNR
2015-08-29	2011-10-07 18:08:00	574	PY	134562	21.49	NN	115		561	MA	23.83	30	435621	4	0.333333
2015-08-29	2011-10-07 18:11:00	575	PY	123465	17.49		116		562	LP	21.49	34	134562	1	1	NNR
2015-08-29	2011-10-07 18:19:00	576	GR	432165	22.53		20		563	LP	21.59	35	345621	3		NNR
2015-08-29	2011-10-07 18:27:00	577	GR	123456	16.94	SH	21		564	LP	21.49	36	134562	1	1	NNR
2015-08-29	2011-10-07 18:30:00	578	GR	132456	20.19		22		565	LP	22.98	37	134652	1	1
2015-08-29	2011-10-07 18:34:00	579	GR	123465	17.49		23		566	LP	21.49	38	134562	1	1	NNR
2015-08-29	2011-10-07 18:37:00	580	GR	564321	17.49	SH	24		567	LP	21.49	39	134562	1	1	NNR
2015-08-29	2011-10-07 18:40:00	581	GR	456321	19.92	CH/SH	25		568	LP	21.49	40	134562	1	1	NNR
2015-08-29	2011-10-07 18:43:00	582	PY	432561	27.47		117		569	LP	21.49	41	134562	1	1	NNR
2015-08-29	2011-10-07 18:47:00	588	LM	134562	21.49	NN	4		570	LP	21.49	42	134562	1	1	NNR
2015-08-29	2011-10-07 18:50:00	584	LM	543126	21.49		5		571	LP	21.49	43	134562	1	1	NNR
2015-08-29	2011-10-07 18:52:00	585	LM	123456	16.94	SH	6		572	LP	21.49	44	134562	1	1	NNR
2015-08-30	2011-10-08 06:48:00	588	LP	543126	21.49		45		573	TB	17.49	27	123465	1
2015-08-30	2011-10-08 07:54:00	592	TS	123465	17.49		12		574	PY	21.49	118	134562	1	0.166667	NNR
2015-08-30	2011-10-08 12:04:00	594	VP	564321	17.49	SH	52		575	PY	17.49	119	123465	1	0.166667
2015-08-30	2011-10-08 12:07:00	595	VP	123456	16.94	SH	53		576	GR	22.53	21	432165	4	1
2015-08-30	2011-10-08 12:10:00	596	VP	234561	21.88	NN/ISS	54		577	GR	16.94	22	123456	1	1	SH
2015-08-30	2011-10-08 12:12:00	597	VP	213456	17.49	SH	55		578	GR	20.19	23	132456	1	0.5
2015-08-30	2011-10-08 12:14:00	598	VP	234561	21.88	NN/ISS	56		579	GR	17.49	24	123465	1	0.333333
2015-08-30	2011-10-08 12:16:00	599	VP	234561	21.88	NN/ISS	57		580	GR	17.49	25	564321	5	1	SH
2015-08-30	2011-10-08 12:18:00	600	PY	543216	21.88	NN/ISS	118		581	GR	19.92	26	456321	4	0.166667	SH/CH
2015-08-30	2011-10-08 13:15:00	603	RMwI	643215	21.49	NN	1		582	PY	27.47	120	432561	4	0.5
2015-08-30	2011-10-08 13:18:00	604	RMwI	134562	21.49	NN	2		588	LM	21.49	4	134562	1		NNR
2015-08-30	2011-10-08 13:29:00	605	RMwI	234561	21.88	NN/ISS	3		584	LM	21.49	5	543126	5
2015-08-30	2011-10-08 13:30:00	606	RMwI	234561	21.88	NN/ISS	4		585	LM	16.94	6	123456	1		SH
2015-08-30	2011-10-08 17:59:00	608	GR	132456	20.19		26		588	LP	21.49	45	543126	5	0.5
2015-08-30	2011-10-08 18:49:00	613	LP	564321	17.49	SH	46		592	TS	17.49	15	123465	1
2015-08-30	2011-10-08 18:50:00	614	LP	134562	21.49	NN	47		593	TS	27.65	16	3452146	3
2015-08-30	2011-10-08 18:52:00	615	LP	134562	21.49	NN	48		594	VP	17.49	55	564321	5	1	SH
2015-08-30	2011-10-08 18:54:00	617	LP	134562	21.49	NN	49		595	VP	16.94	56	123456	1	0.666667	SH
2015-08-30	2011-10-08 18:56:00	618	LP	134562	21.49	NN	50		596	VP	21.88	57	234561	2	0.166667	NNR/ISS
2015-08-30	2011-10-08 18:57:00	619	LP	543126	21.49		51		597	VP	17.49	58	213456	2	0.166667	SH
2015-08-30	2011-10-08 19:01:00	621	JK	564321	17.49	SH	26		598	VP	21.88	59	234561	2	0.166667	NNR/ISS
2015-08-30	2011-10-08 19:05:00	622	JK	643215	21.49	NN	27		599	VP	21.88	60	234561	2	1	NNR/ISS
2015-08-31	2011-10-08 06:48:00	624	GR	564321	17.49	SH	27		600	PY	21.88	121	543216	5	1	NNR/ISS
2015-08-31	2011-10-08 16:52:00	628	LP	234561	21.88	NN/ISS	52		603	RMwI	21.49	1	643215	6		NNR
2015-08-31	2011-10-08 16:57:00	629	MA	432156	21.59	NN	31		604	RMwI	21.49	2	134562	1		NNR
2015-08-31	2011-10-08 17:00:00	630	MA	143265	22.81		32		605	RMwI	21.88	3	234561	2		NNR/ISS
2015-08-31	2011-10-08 17:02:00	631	LP	134562	21.49	NN	53		606	RMwI	21.88	4	234561	2		NNR/ISS
2015-08-31	2011-10-08 17:10:00	632	LP	134562	21.49	NN	54		608	GR	20.19	27	132456	1	0.166667
2015-08-31	2011-10-08 17:14:00	633	LP	134562	21.49	NN	55		613	LP	17.49	46	564321	5	0.166667	SH
2015-08-31	2011-10-08 17:15:00	634	LP	234561	21.88	NN/ISS	56		614	LP	21.49	47	134562	1	1	NNR
2015-08-31	2011-10-08 17:19:00	635	LP	234561	21.88	NN/ISS	57		615	LP	21.49	48	134562	1	1	NNR
2015-08-31	2011-10-08 17:22:00	636	LP	234561	21.88	NN/ISS	58		616	LP	22.06	49	1345632	1	0.857143
2015-08-31	2011-10-08 17:24:00	637	LP	234561	21.88	NN/ISS	59		617	LP	21.49	50	134562	1	0.833333	NNR
2015-08-31	2011-10-08 17:27:00	638	LP	234561	21.88	NN/ISS	60		618	LP	21.49	51	134562	1	1	NNR
2015-08-31	2011-10-08 17:29:00	639	PY	234561	21.88	NN/ISS	119		619	LP	21.49	52	543126	5	0.166667
2015-09-01	2011-10-08 06:52:00	647	PY	234561	21.88	NN/ISS	120		621	JK	17.49	26	564321	5	0.166667	SH
2015-09-01	2011-10-08 06:59:00	648	VP	564321	17.49	SH	58		622	JK	21.49	27	643215	6		NNR
2015-09-01	2011-10-08 07:00:00	649	VP	213456	17.49	SH	59		624	GR	17.49	28	564321	5	1	SH
2015-09-01	2011-10-08 07:02:00	650	PY	543216	21.88	NN/ISS	121		628	LP	21.88	53	234561	2	1	NNR/ISS
2015-09-01	2011-10-08 07:09:00	652	PY	654312	17.49		122		629	MA	21.59	31	432156	4	0.333333	NNR
2015-09-01	2011-10-08 07:12:00	653	VP	213456	17.49	SH	60		630	MA	22.81	32	143265	1	0.166667
2015-09-01	2011-10-08 07:14:00	654	VP	123456	16.94	SH	61		631	LP	21.49	54	134562	1	1	NNR
2015-09-01	2011-10-08 07:16:00	655	VP	123456	16.94	SH	62		632	LP	21.49	55	134562	1	1	NNR
2015-09-01	2011-10-08 07:18:00	656	VP	234561	21.88	NN/ISS	63		633	LP	21.49	56	134562	1	1	NNR
2015-09-01	2011-10-08 07:19:00	657	VP	213456	17.49	SH	64		634	LP	21.88	57	234561	2	1	NNR/ISS
2015-09-01	2011-10-08 07:21:00	658	VP	213456	17.49	SH	65		635	LP	21.88	58	234561	2	1	NNR/ISS
2015-09-01	2011-10-08 07:25:00	659	VP	234651	21.49		66		636	LP	21.88	59	234561	2	1	NNR/ISS
2015-09-01	2011-10-10 07:27:00	660	VP	213456	17.49	SH	67		637	LP	21.88	60	234561	2	1	NNR/ISS
2015-09-01	2011-10-10 07:29:00	661	VP	234561	21.88	NN/ISS	68		638	LP	21.88	61	234561	2	1	NNR/ISS
2015-09-01	2011-10-10 07:30:00	662	VP	234561	21.88	NN/ISS	69		639	PY	21.88	122	234561	2	1	NNR/ISS
2015-09-01	2011-10-10 07:32:00	663	VP	234561	21.88	NN/ISS	70		647	PY	21.88	123	234561	2	1	NNR/ISS
2015-09-01	2011-10-10 12:58:00	664	PY	543216	21.88	NN/ISS	123		648	VP	17.49	61	564321	5	1	SH
2015-09-01	2011-10-10 13:00:00	665	PY	134562	21.49	NN	124		649	VP	17.49	62	213456	2	0.166667	SH
2015-09-01	2011-10-10 13:02:00	666	PY	432156	21.59	NN	125		650	PY	21.88	124	543216	5	1	NNR/ISS
2015-09-01	2011-10-10 13:59:00	670	MA	234561	21.88	NN/ISS	33		652	PY	17.49	125	654312	6	0.666667
2015-09-01	2011-10-10 14:02:00	671	MA	345621	21.59	NN	34		653	VP	17.49	63	213456	2	1	SH
2015-09-01	2011-10-10 14:06:00	672	MA	432156	21.59	NN	35		654	VP	16.94	64	123456	1	1	SH
2015-09-01	2011-10-10 17:26:00	673	LP	432165	22.53		61		655	VP	16.94	65	123456	1	1	SH
2015-09-01	2011-10-10 17:28:00	674	LP	134562	21.49	NN	62		656	VP	21.88	66	234561	2	0.166667	NNR/ISS
2015-09-01	2011-10-10 18:24:00	677	PY	432156	21.59	NN	126		657	VP	17.49	67	213456	2	0.166667	SH
2015-09-01	2011-10-10 18:27:00	678	PY	543216	21.88	NN/ISS	127		658	VP	17.49	68	213456	2	1	SH
2015-09-01	2011-10-10 18:28:00	679	PY	543216	21.88	NN/ISS	128		659	VP	21.49	69	234651	2	0.166667
2015-09-01	2011-10-10 18:47:00	684	PG	456321	19.92	CH/SH	5		660	VP	17.49	70	213456	2	0.166667	SH
2015-09-01	2011-10-10 18:48:00	685	PG	543216	21.88	NN/ISS	6		661	VP	21.88	71	234561	2	0.166667	NNR/ISS
2015-09-01	2011-10-10 18:52:00	686	TS	513426	27.73		13		662	VP	21.88	72	234561	2	1	NNR/ISS
2015-09-02	2011-10-10 06:45:00	687	TB	134562	21.49	NN	28		663	VP	21.88	73	234561	2	1	NNR/ISS
2015-09-02	2011-10-10 07:11:00	688	PY	543216	21.88	NN/ISS	129		664	PY	21.88	126	543216	5	1	NNR/ISS
2015-09-02	2011-10-10 07:13:00	689	PY	324561	25.23		130		665	PY	21.49	127	134562	1	0.166667	NNR
2015-09-02	2011-10-10 07:47:00	691	PT	234561	21.88	NN/ISS	12		666	PY	21.59	128	432156	4	0.5	NNR
2015-09-02	2011-10-10 18:18:00	692	PY	234561	21.88	NN/ISS	131		670	MA	21.88	33	234561	2	1	NNR/ISS
2015-09-02	2011-10-10 18:22:00	693	PY	234561	21.88	NN/ISS	132		671	MA	21.59	34	345621	3		NNR
2015-09-02	2011-10-10 18:42:00	695	PY	543216	21.88	NN/ISS	133		672	MA	21.59	35	432156	4	1	NNR
2015-09-02	2011-10-10 18:46:00	696	PY	543216	21.88	NN/ISS	134		673	LP	22.53	62	432165	4
2015-09-02	2011-10-10 18:48:00	697	LP	543216	21.88	NN/ISS	63		674	LP	21.49	63	134562	1	1	NNR
2015-09-02	2011-10-10 18:51:00	698	LP	543216	21.88	NN/ISS	64		677	PY	21.59	129	432156	4	1	NNR
2015-09-02	2011-10-10 18:54:00	700	LP	543216	21.88	NN/ISS	65		678	PY	21.88	130	543216	5	1	NNR/ISS
2015-09-02	2011-10-10 18:55:00	701	LP	543216	21.88	NN/ISS	66		679	PY	21.88	131	543216	5	1	NNR/ISS
2015-09-03	2011-10-10 06:47:00	702	GR	564321	17.49	SH	28		684	PG	19.92	5	456321	4		SH/CH
2015-09-03	2011-10-10 06:50:00	703	PG	564321	17.49	SH	7		685	PG	21.88	6	543216	5		NNR/ISS
2015-09-03	2011-10-10 06:55:00	704	GR	543216	21.88	NN/ISS	29		686	TS	27.73	17	513426	5	0.333333
2015-09-03	2011-10-10 06:58:00	705	PG	134652	22.98		8		687	TB	21.49	28	134562	1		NNR
2015-09-03	2011-10-10 09:23:00	708	PY	234561	21.88	NN/ISS	135		688	PY	21.88	132	543216	5	1	NNR/ISS
2015-09-03	2011-10-10 09:25:00	709	PY	213456	17.49	SH	136		689	PY	25.23	133	324561	3
2015-09-03	2011-10-10 09:27:00	710	PY	234561	21.88	NN/ISS	137		691	PT	21.88	12	234561	2		NNR/ISS
2015-09-03	2011-10-10 09:29:00	711	PY	234651	21.49		138		692	PY	21.88	134	234561	2	1	NNR/ISS
2015-09-03	2011-10-10 09:40:00	712	MA	643215	21.49	NN	36		693	PY	21.88	135	234561	2	1	NNR/ISS
2015-09-03	2011-10-10 09:42:00	713	MA	234561	21.88	NN/ISS	37		695	PY	21.88	136	543216	5	1	NNR/ISS
2015-09-03	2011-10-10 09:43:00	714	MA	234561	21.88	NN/ISS	38		696	PY	21.88	137	543216	5	1	NNR/ISS
2015-09-03	2011-10-10 09:44:00	715	MA	234561	21.88	NN/ISS	39		697	LP	21.88	64	543216	5	0.5	NNR/ISS
2015-09-03	2011-10-10 09:47:00	716	MA	134562	21.49	NN	40		698	LP	21.88	65	543216	5	1	NNR/ISS
2015-09-03	2011-10-10 09:50:00	717	MA	134562	21.49	NN	41		699	LP	22.06	66	5432146	5	0.857143
2015-09-03	2011-10-10 09:51:00	718	MA	134562	21.49	NN	42		700	LP	21.88	67	543216	5	0.833333	NNR/ISS
2015-09-04	2011-10-10 06:53:00	719	LT	543216	21.88	NN/ISS	2		701	LP	21.88	68	543216	5	1	NNR/ISS
2015-09-04	2011-10-10 06:58:00	721	GR	234651	21.49		30		702	GR	17.49	29	564321	5	1	SH
2015-09-04	2011-10-10 07:02:00	722	PY	234561	21.88	NN/ISS	139		703	PG	17.49	7	564321	5		SH
2015-09-04	2011-10-10 07:04:00	723	PY	543216	21.88	NN/ISS	140		704	GR	21.88	30	543216	5	0.166667	NNR/ISS
2015-09-04	2011-10-10 07:06:00	724	PY	543216	21.88	NN/ISS	141		705	PG	22.98	8	134652	1
2015-09-04	2011-10-10 07:07:00	725	PY	543216	21.88	NN/ISS	142		708	PY	21.88	138	234561	2	1	NNR/ISS
2015-09-04	2011-10-10 07:08:00	726	GR	543126	21.49		31		709	PY	17.49	139	213456	2	0.166667	SH
2015-09-04	2011-10-10 07:25:00	728	JK	213456	17.49	SH	28		710	PY	21.88	140	234561	2	0.166667	NNR/ISS
2015-09-04	2011-10-10 07:26:00	729	JK	564321	17.49	SH	29		711	PY	21.49	141	234651	2	0.5
2015-09-04	2011-10-10 07:28:00	730	TS	543216	21.88	NN/ISS	14		712	MA	21.49	36	643215	6		NNR
2015-09-04	2011-10-10 07:29:00	731	TS	543216	21.88	NN/ISS	15		713	MA	21.88	37	234561	2	1	NNR/ISS
2015-09-04	2011-10-10 07:31:00	732	VP	564321	17.49	SH	71		714	MA	21.88	38	234561	2	1	NNR/ISS
2015-09-04	2011-10-10 09:41:00	733	PY	543216	21.88	NN/ISS	143		715	MA	21.88	39	234561	2	1	NNR/ISS
2015-09-04	2011-10-10 09:43:00	734	PY	543216	21.88	NN/ISS	144		716	MA	21.49	40	134562	1	0.166667	NNR
2015-09-04	2011-10-10 09:45:00	735	PY	543216	21.88	NN/ISS	145		717	MA	21.49	41	134562	1	1	NNR
2015-09-04	2011-10-10 09:47:00	736	PY	543216	21.88	NN/ISS	146		718	MA	21.49	42	134562	1	1	NNR
2015-09-04	2011-10-10 09:50:00	737	PY	543216	21.88	NN/ISS	147		719	LT	21.88	2	543216	5		NNR/ISS
2015-09-04	2011-10-10 09:52:00	738	PY	543216	21.88	NN/ISS	148		721	GR	21.49	31	234651	2
2015-09-04	2011-10-10 10:04:00	739	PY	543216	21.88	NN/ISS	149		722	PY	21.88	142	234561	2	0.5	NNR/ISS
2015-09-04	2011-10-10 10:19:00	740	LP	321456	19.92	CH/SH	67		723	PY	21.88	143	543216	5	1	NNR/ISS
2015-09-04	2011-10-10 10:23:00	741	LP	643215	21.49	NN	68		724	PY	21.88	144	543216	5	1	NNR/ISS
2015-09-04	2011-10-10 10:27:00	742	LP	431265	22.14		69		725	PY	21.88	145	543216	5	1	NNR/ISS
2015-09-04	2011-10-10 10:30:00	743	LP	213456	17.49	SH	70		726	GR	21.49	32	543126	5	0.666667
2015-09-04	2011-10-10 10:32:00	744	LP	341265	23.46		71		728	JK	17.49	28	213456	2	0.166667	SH
2015-09-04	2011-10-10 10:43:00	745	VP	123456	16.94	SH	72		729	JK	17.49	29	564321	5	1	SH
2015-09-04	2011-10-10 10:49:00	746	VP	564321	17.49	SH	73		730	TS	21.88	18	543216	5	0.333333	NNR/ISS
2015-09-04	2011-10-10 10:51:00	747	VP	123456	16.94	SH	74		731	TS	21.88	19	543216	5	1	NNR/ISS
2015-09-04	2011-10-10 10:53:00	748	VP	654321	16.94	SH	75		732	VP	17.49	74	564321	5	1	SH
2015-09-04	2011-10-10 10:55:00	749	VP	213456	17.49	SH	76		733	PY	21.88	146	543216	5	1	NNR/ISS
2015-09-04	2011-10-10 11:00:00	751	PY	234561	21.88	NN/ISS	150		734	PY	21.88	147	543216	5	1	NNR/ISS
2015-09-04	2011-10-10 11:02:00	752	PY	234561	21.88	NN/ISS	151		735	PY	21.88	148	543216	5	1	NNR/ISS
2015-09-04	2011-10-10 11:12:00	753	VP	654312	17.49		77		736	PY	21.88	149	543216	5	1	NNR/ISS
2015-09-04	2011-10-10 11:13:00	754	VP	213456	17.49	SH	78		737	PY	21.88	150	543216	5	1	NNR/ISS
2015-09-04	2011-10-10 18:11:00	755	TB	432156	21.59	NN	29		738	PY	21.88	151	543216	5	1	NNR/ISS
2015-09-04	2011-10-10 18:13:00	756	PY	234561	21.88	NN/ISS	152		739	PY	21.88	152	543216	5	1	NNR/ISS
2015-09-04	2011-10-10 18:15:00	757	PY	234651	21.49		153		740	LP	19.92	69	321456	3		SH/CH
2015-09-04	2011-10-10 18:43:00	760	PY	543216	21.88	NN/ISS	154		741	LP	21.49	70	643215	6	0.333333	NNR
2015-09-04	2011-10-10 18:46:00	761	PY	234651	21.49		155		742	LP	22.14	71	431265	4
2015-09-04	2011-10-10 18:53:00	763	PY	543216	21.88	NN/ISS	156		743	LP	17.49	72	213456	2	0.166667	SH
2015-09-04	2011-10-10 18:55:00	764	PY	543216	21.88	NN/ISS	157		744	LP	23.46	73	341265	3
2015-09-04	2011-10-10 18:57:00	765	PY	543216	21.88	NN/ISS	158		745	VP	16.94	75	123456	1	1	SH
2015-09-05	2011-10-11 06:56:00	768	LP	431256	23.08		72		746	VP	17.49	76	564321	5	1	SH
2015-09-05	2011-10-11 07:14:00	769	MA	234561	21.88	NN/ISS	43		747	VP	16.94	77	123456	1	1	SH
2015-09-05	2011-10-11 07:21:00	771	MA	134562	21.49	NN	44		748	VP	16.94	78	654321	6	1	SH
2015-09-05	2011-10-11 07:30:00	773	PY	134562	21.49	NN	159		749	VP	17.49	79	213456	2	0.166667	SH
2015-09-05	2011-10-11 07:50:00	775	TS	543621	22.81		16		751	PY	21.88	153	234561	2	1	NNR/ISS
2015-09-05	2011-10-11 07:53:00	776	DG	564321	17.49	SH	35		752	PY	21.88	154	234561	2	1	NNR/ISS
2015-09-05	2011-10-11 11:49:00	778	VP	123456	16.94	SH	79		753	VP	17.49	80	654312	6	0.666667
2015-09-05	2011-10-11 11:50:00	779	VP	213456	17.49	SH	80		754	VP	17.49	81	213456	2	1	SH
2015-09-05	2011-10-11 11:52:00	780	VP	123456	16.94	SH	81		755	TB	21.59	29	432156	4		NNR
2015-09-05	2011-10-11 11:54:00	782	PY	123456	16.94	SH	160		756	PY	21.88	155	234561	2	1	NNR/ISS
2015-09-05	2011-10-11 11:55:00	783	PY	543216	21.88	NN/ISS	161		757	PY	21.49	156	234651	2	1
2015-09-05	2011-10-11 11:56:00	784	PY	543216	21.88	NN/ISS	162		760	PY	21.88	157	543216	5	1	NNR/ISS
2015-09-05	2011-10-11 11:58:00	785	PY	543216	21.88	NN/ISS	163		761	PY	21.49	158	234651	2	1
2015-09-05	2011-10-11 12:29:00	789	GA	234651	21.49		6		763	PY	21.88	159	543216	5	1	NNR/ISS
2015-09-05	2011-10-11 12:32:00	790	GA	346521	23.08		7		764	PY	21.88	160	543216	5	1	NNR/ISS
2015-09-05	2011-10-11 12:35:00	791	VP	564321	17.49	SH	82		765	PY	21.88	161	543216	5	1	NNR/ISS
2015-09-05	2011-10-11 12:40:00	792	VP	213456	17.49	SH	83		768	LP	23.08	74	431256	4
2015-09-05	2011-10-11 12:41:00	793	VP	654321	16.94	SH	84		769	MA	21.88	43	234561	2	1	NNR/ISS
2015-09-05	2011-10-11 12:48:00	794	VP	123456	16.94	SH	85		771	MA	21.49	44	134562	1	1	NNR
2015-09-05	2011-10-11 12:50:00	795	VP	123456	16.94	SH	86		773	PY	21.49	162	134562	1	1	NNR
2015-09-05	2011-10-11 12:51:00	796	VP	234561	21.88	NN/ISS	87		775	TS	22.81	20	543621	5	0.5
2015-09-05	2011-10-11 12:53:00	797	VP	134562	21.49	NN	88		776	DG	17.49	36	564321	5	0.166667	SH
2015-09-05	2011-10-11 12:55:00	798	VP	123456	16.94	SH	89		778	VP	16.94	82	123456	1	1	SH
2015-09-05	2011-10-11 12:58:00	799	VP	123456	16.94	SH	90		779	VP	17.49	83	213456	2	1	SH
2015-09-05	2011-10-11 12:59:00	800	VP	123456	16.94	SH	91		780	VP	16.94	84	123456	1	1	SH
2015-09-05	2011-10-11 13:03:00	802	PY	432156	21.59	NN	164		782	PY	16.94	163	123456	1	0.166667	SH
2015-09-05	2011-10-11 13:04:00	803	PY	134562	21.49	NN	165		783	PY	21.88	164	543216	5	1	NNR/ISS
2015-09-05	2011-10-11 13:09:00	804	PY	123456	16.94	SH	166		784	PY	21.88	165	543216	5	1	NNR/ISS
2015-09-05	2011-10-11 13:11:00	805	PY	543216	21.88	NN/ISS	167		785	PY	21.88	166	543216	5	1	NNR/ISS
2015-09-05	2011-10-11 13:19:00	807	PY	123456	16.94	SH	168		789	GA	21.49	6	234651	2	0.166667
2015-09-05	2011-10-11 13:23:00	808	VP	123456	16.94	SH	92		790	GA	23.08	7	346521	3
2015-09-05	2011-10-11 13:24:00	809	VP	654321	16.94	SH	93		791	VP	17.49	85	564321	5	1	SH
2015-09-05	2011-10-11 13:31:00	810	VP	123456	16.94	SH	94		792	VP	17.49	86	213456	2	1	SH
2015-09-05	2011-10-11 13:32:00	811	VP	654321	16.94	SH	95		793	VP	16.94	87	654321	6	0.666667	SH
2015-09-05	2011-10-11 13:34:00	812	VP	234561	21.88	NN/ISS	96		794	VP	16.94	88	123456	1	1	SH
2015-09-05	2011-10-11 13:36:00	813	VP	213456	17.49	SH	97		795	VP	16.94	89	123456	1	1	SH
2015-09-05	2011-10-11 13:38:00	814	VP	234561	21.88	NN/ISS	98		796	VP	21.88	90	234561	2	0.166667	NNR/ISS
2015-09-05	2011-10-11 16:52:00	815	LT	134562	21.49	NN	3		797	VP	21.49	91	134562	1	0.166667	NNR
2015-09-05	2011-10-11 16:55:00	816	PY	123465	17.49		169		798	VP	16.94	92	123456	1	0.166667	SH
2015-09-05	2011-10-11 16:56:00	817	PY	123456	16.94	SH	170		799	VP	16.94	93	123456	1	1	SH
2015-09-05	2011-10-11 17:01:00	818	PY	123465	17.49		171		800	VP	16.94	94	123456	1	1	SH
2015-09-05	2011-10-11 18:13:00	823	PG	234561	21.88	NN/ISS	9		802	PY	21.59	167	432156	4	1	NNR
2015-09-05	2011-10-11 18:50:00	829	TS	345612	22.53		17		803	PY	21.49	168	134562	1	0.166667	NNR
2015-09-06	2011-10-11 07:16:00	833	TG	643215	21.49	NN	34		804	PY	16.94	169	123456	1	0.166667	SH
2015-09-06	2011-10-11 07:23:00	835	TG	231456	19.82		35		805	PY	21.88	170	543216	5	1	NNR/ISS
2015-09-06	2011-10-11 07:24:00	836	TG	234561	21.88	NN/ISS	36		807	PY	16.94	171	123456	1	1	SH
2015-09-06	2011-10-11 07:31:00	837	TG	345621	21.59	NN	37		808	VP	16.94	95	123456	1	1	SH
2015-09-06	2011-10-11 07:33:00	838	TG	321456	19.92	CH/SH	38		809	VP	16.94	96	654321	6	1	SH
2015-09-06	2011-10-11 07:51:00	841	JK	654321	16.94	SH	30		810	VP	16.94	97	123456	1	1	SH
2015-09-06	2011-10-11 08:01:00	842	JK	345621	21.59	NN	31		811	VP	16.94	98	654321	6	1	SH
2015-09-06	2011-10-11 08:08:00	843	JK	345621	21.59	NN	32		812	VP	21.88	99	234561	2	1	NNR/ISS
2015-09-06	2011-10-11 08:11:00	844	JK	234561	21.88	NN/ISS	33		813	VP	17.49	100	213456	2	0.166667	SH
2015-09-06	2011-10-11 08:14:00	845	JK	234561	21.88	NN/ISS	34		814	VP	21.88	101	234561	2	0.166667	NNR/ISS
2015-09-06	2011-10-11 08:19:00	846	JK	234561	21.88	NN/ISS	35		815	LT	21.49	3	134562	1		NNR
2015-09-06	2011-10-11 08:27:00	847	JK	213456	17.49	SH	36		816	PY	17.49	172	123465	1	0.666667
2015-09-06	2011-10-11 08:29:00	848	JK	234561	21.88	NN/ISS	37		817	PY	16.94	173	123456	1	0.666667	SH
2015-09-06	2011-10-11 08:30:00	849	JK	234561	21.88	NN/ISS	38		818	PY	17.49	174	123465	1	0.666667
2015-09-06	2011-10-11 08:32:00	850	JK	234561	21.88	NN/ISS	39		823	PG	21.88	9	234561	2		NNR/ISS
2015-09-06	2011-10-11 08:33:00	851	JK	234561	21.88	NN/ISS	40		829	TS	22.53	21	345612	3
									833	TG	21.49	34	643215	6	1	NNR
									835	TG	19.82	35	231456	2	0.666667
									836	TG	21.88	36	234561	2	0.333333	NNR/ISS
									837	TG	21.59	37	345621	3		NNR
									838	TG	19.92	38	321456	3		SH/CH
									841	JK	16.94	30	654321	6		SH
									842	JK	21.59	31	345621	3		NNR
									843	JK	21.59	32	345621	3		NNR
									844	JK	21.88	33	234561	2	0.166667	NNR
									845	JK	21.88	34	234561	2	1	NNR
									846	JK	21.88	35	234561	2	1	NNR
									847	JK	17.49	36	213456	2	0.166667	SH
									848	JK	21.88	37	234561	2	0.166667	NNR
									849	JK	21.88	38	234561	2	1	NNR
									850	JK	21.88	39	234561	2	1	NNR
									851	JK	21.88	40	234561	2	1	NNR
